# Supplementary material for: Deletions in CWH43 cause idiopathic normal pressure hydrocephalus
Source: EMBO Mol Med. 2021 Jan 18;13(3):e13249. doi: 10.15252/emmm.202013249 (PMC7933959; doi:10.15252/emmm.202013249)
Supplement: Supplementary file 4 — Source Data for Figure 3 [file EMMM-13-e13249-s003.xlsx]

## Sheet: Figure 3A
Figure 3A
CWH43WT/WT	Ventricular volume (ml)	CWH43M533/M533	Ventricular volume (ml)	CWH43M533/A530	Ventricular volume (ml)	CWH43WT/M533	Ventricle volume (ml)
Animal ID number		Animal ID number		Animal ID number		Animal ID number
WT1	10.6602	1	15.3359	55	12.957	45	16.0977
WT2	12.5625	35	13.9727	53	18.08	48	16.9023
WT3	12.9833	38	13.0742	56	13.293	81	14.883
WT4	12.2109	34	15.3867	57	14.8477	83	11.113
WT5	11.0469	15	14.1719	50	17.5977	41	16.707
WT6	12.5781			52	12.7813	43	16.375
WT7	13.18			54	14.03	33	14.712
WT8	12.073			51	13.9688	42	14.063
Average	12.1619		14.3883		14.6944		15.1066
STDEVA	0.890711		0.979944		2.05375		1.91313
T.test			CWH43WT/WT vs CWH43M533/M533		CWH43WT/WT vs CWH43M533/A530		CWH43WT/WT vs CWH43WT/M533
P value			0.00142219		0.00642208		0.00146087

## Sheet: Figure 3C
Figure 3C
	CWH43WT/WT	rear Sway	CWH43M533/M533	rear Sway	CWH43M533/A530	rear Sway
	Animal ID Number	(mm)	Animal ID Number	(mm)	Animal ID Number	(mm)
	40	31.1	34	30.2	55	31
		27.9		29.8		30.7
		26.6		28.8		32.6
		26.1		35.3		29.5
		30.4		31.9		29
	20	29.1	1	33.8	53	25.1
		30.4		29.9		27.6
		29.3		31.4		29.1
		26.6		29.2		27.4
		29		26.4		28.6
	4	27.1	38	28.5	57	31.7
		29.2		26.5		33
		24.8		26.8		30.9
		26		24.5		32.7
		27.7		24.4		33.9
	7	27.2	35	27.2	56	25.9
		26.2		28.2		27.5
		22.4		27.7		26.4
		23.8		28.7		26.1
		19.2		28.7		24.7
				30
	92	28.1	15	26.9
		30.5		27.1
		28.5		31.7
		28.6		31.9
		CWH43WT/WT		CWH43M533/M533		CWH43M533/A530
	Average	27.325	AVE	29.02	AVE	29.17
	STDEVA	2.76158	STDEVA	2.6602	STDEVA	2.80546
	T.test			CWH43WT/WT vs CWH43M533/M533		CWH43WT/WT vs CWH43M533/A530
	P value			0.033643		0.0340648

## Sheet: Figure 3D
Figure 3D	Rotarod (seconds)
	CWH43WT/WT (n=10)	CWH43WT/M533 (n=8)	CWH43M533/M533 (n=7)	CWH43M533/A530 (N=4)
	89	174.667	96.6667	112.333
	174	124	110.333	139.667
	226	129	138.667	59.3333
	117.667	67.6667	72	94.3333
	150.667	116.333	126
	184.333	78	125.667
	114.667	89	92.6667
	198.667	99.3333
	111
	154
Average	152	109.75	108.857	101.417
STDEVA	43.9843	34.1201	23.225	33.6819
	T.test	CWH43WT/WT vs CWH43WT/M533	CWH43WT/WT vs CWH43M533/M533	CWH43WT/WT vs CWH43M533/A530
	P value	0.0405399	0.0322693	0.0312731
